# Supplementary material for: Pancreatic cancer survival analysis defines a signature that predicts outcome
Source: PLoS One. 2018 Aug 9;13(8):e0201751. doi: 10.1371/journal.pone.0201751 (PMC6084949; doi:10.1371/journal.pone.0201751)
Supplement: S1 Table — DEG list of 707 genes derived from intersection of genes differentially expressed between pancreatic Survival+ and Survival- patients and from pancreatic tumor versus normal comparison. (XLS) [file pone.0201751.s009.xls]

## Sheet: SupplementalTable1
Gene	TNC logFC	TNC adj.P.Value	TNC Abs LogFC	SRV logFC	SRV adj.P.Value	SRV Abs LogFC	In Signature
CEACAM5	3.18129	7.09737e-11	3.18129	4.05835	0.0308574	4.05835	FALSE
SLC6A14	3.07577	2.52796e-12	3.07577	4.03949	0.00472065	4.03949	FALSE
LAMC2	2.90165	1.04223e-14	2.90165	3.52953	0.000533263	3.52953	TRUE
GALNT5	2.78947	5.44523e-13	2.78947	3.83442	0.00212118	3.83442	FALSE
TSPAN1	2.72668	1.04223e-14	2.72668	1.47656	0.0151891	1.47656	FALSE
CTSE	2.6841	4.79658e-12	2.6841	4.63962	0.00228962	4.63962	FALSE
POSTN	2.62984	1.68994e-10	2.62984	1.79436	0.0256955	1.79436	FALSE
CEACAM6	2.62712	2.51751e-10	2.62712	4.22949	0.005502	4.22949	FALSE
ANXA10	2.35794	5.33535e-09	2.35794	2.54115	0.0247918	2.54115	FALSE
LAMB3	2.34423	1.04223e-14	2.34423	4.07101	0.00078341	4.07101	TRUE
ITGA2	2.26582	2.80229e-11	2.26582	1.82101	0.000702389	1.82101	FALSE
TMPRSS4	2.25736	4.70137e-13	2.25736	4.8969	0.00236875	4.8969	FALSE
FN1	2.2111	5.82459e-10	2.2111	2.03109	0.00528563	2.03109	FALSE
COL11A1	2.19467	9.24757e-11	2.19467	4.50442	0.0017571	4.50442	FALSE
SERPINB5	2.18307	7.95502e-12	2.18307	4.8081	0.00164714	4.8081	FALSE
DPCR1	2.15848	5.65665e-08	2.15848	6.06157	0.00105254	6.06157	FALSE
ITGB6	2.07679	3.60258e-09	2.07679	5.29878	0.000625842	5.29878	TRUE
KRT19	2.05802	7.95502e-12	2.05802	2.80458	0.00217402	2.80458	FALSE
GABRP	2.03083	2.13902e-06	2.03083	3.77253	0.00872941	3.77253	FALSE
CST1	2.02484	1.55129e-08	2.02484	2.87595	0.0256191	2.87595	FALSE
SULF1	1.95949	1.05941e-08	1.95949	2.12091	0.00386996	2.12091	FALSE
COL17A1	1.89363	4.29168e-13	1.89363	5.48965	0.000462272	5.48965	FALSE
SLC2A1	1.8381	2.30314e-12	1.8381	1.498	0.00910893	1.498	FALSE
KIAA1199	1.80338	6.34876e-11	1.80338	1.91515	0.0244037	1.91515	FALSE
CP	1.76723	2.4463e-05	1.76723	2.34634	0.0269025	2.34634	FALSE
AHNAK2	1.74555	3.65515e-13	1.74555	3.63011	0.000462272	3.63011	FALSE
MMP12	1.74436	1.73396e-07	1.74436	2.52042	0.00409737	2.52042	FALSE
COL12A1	1.73203	2.64299e-07	1.73203	1.9332	0.00584782	1.9332	FALSE
TMC5	1.71782	2.42727e-07	1.71782	2.67854	0.00858157	2.67854	FALSE
VCAN	1.70405	1.24228e-06	1.70405	1.99686	0.0022675	1.99686	FALSE
MUC17	1.70168	1.34073e-05	1.70168	5.49708	0.00103437	5.49708	FALSE
KRT7	1.68358	4.25187e-07	1.68358	4.46579	0.000742526	4.46579	FALSE
ANLN	1.66202	4.8581e-09	1.66202	2.64754	0.000879723	2.64754	FALSE
INHBA	1.65885	3.23092e-08	1.65885	2.34889	0.00519143	2.34889	FALSE
TRIM31	1.64458	4.0827e-08	1.64458	2.62288	0.0199105	2.62288	FALSE
LIPH	1.63643	9.01665e-09	1.63643	2.85045	0.00105058	2.85045	FALSE
CDH3	1.63629	1.15451e-12	1.63629	2.8903	0.000462272	2.8903	FALSE
SCEL	1.63019	4.08448e-11	1.63019	4.00569	0.00137095	4.00569	FALSE
NOX4	1.62649	1.37093e-10	1.62649	1.55501	0.0187486	1.55501	FALSE
THBS2	1.62644	1.84318e-07	1.62644	1.94886	0.00544896	1.94886	FALSE
GPR110	1.60352	8.5521e-09	1.60352	4.46084	0.000912017	4.46084	FALSE
MBOAT2	1.59776	1.16967e-11	1.59776	1.07953	0.00604187	1.07953	FALSE
ANTXR1	1.59043	5.43815e-09	1.59043	1.39691	0.0130111	1.39691	FALSE
TCN1	1.58964	0.000148439	1.58964	3.81605	0.00983164	3.81605	FALSE
ANKRD22	1.5765	9.35946e-09	1.5765	2.6591	0.00299699	2.6591	FALSE
COL10A1	1.56924	1.72121e-11	1.56924	3.77861	0.00182116	3.77861	FALSE
CXCL5	1.56157	1.23242e-07	1.56157	4.97929	0.00112661	4.97929	FALSE
KRT17	1.54177	1.36159e-08	1.54177	4.36431	0.0017571	4.36431	FALSE
BCAS1	1.53679	1.37093e-10	1.53679	2.50097	0.0366138	2.50097	FALSE
ITGA3	1.51886	4.87558e-10	1.51886	1.55443	0.000323599	1.55443	FALSE
SDR16C5	1.51557	2.52796e-12	1.51557	3.84948	0.00269758	3.84948	FALSE
APOL1	1.50502	4.98962e-10	1.50502	1.63823	0.00296651	1.63823	FALSE
UGT1A1	1.50244	7.70785e-09	1.50244	2.44624	0.0134884	2.44624	FALSE
COL1A1	1.50209	1.32688e-05	1.50209	2.02192	0.00569908	2.02192	FALSE
MMP11	1.50145	1.60757e-09	1.50145	2.23423	0.008983	2.23423	FALSE
FERMT1	1.50108	4.95096e-10	1.50108	2.78466	0.00413422	2.78466	FALSE
FAP	1.49726	9.78003e-06	1.49726	2.06438	0.00495088	2.06438	FALSE
CDH11	1.48904	1.68036e-07	1.48904	2.01532	0.00406815	2.01532	FALSE
COL1A2	1.48785	1.1416e-05	1.48785	1.89326	0.00480397	1.89326	FALSE
MET	1.48038	8.28195e-10	1.48038	2.76454	0.000323599	2.76454	FALSE
FNDC1	1.47632	1.27669e-06	1.47632	2.36278	0.00462085	2.36278	FALSE
FBXO32	1.47118	1.41996e-11	1.47118	0.895046	0.0138575	0.895046	FALSE
COMP	1.46734	1.50194e-06	1.46734	3.04824	0.0100142	3.04824	FALSE
NQO1	1.46646	9.67648e-11	1.46646	1.47923	0.031362	1.47923	FALSE
ACSL5	1.46348	6.23184e-08	1.46348	2.40952	0.00101431	2.40952	FALSE
ANXA8L2	1.45886	1.08107e-07	1.45886	5.33962	0.000359249	5.33962	FALSE
ANXA8	1.45838	1.03269e-07	1.45838	5.55926	0.000379426	5.55926	FALSE
COL8A1	1.44148	1.84318e-07	1.44148	2.52267	0.00346992	2.52267	FALSE
GCNT3	1.43154	2.27513e-06	1.43154	2.45892	0.00828067	2.45892	FALSE
IGFL2	1.42584	1.14362e-09	1.42584	2.88533	0.00519143	2.88533	FALSE
ADAMTS12	1.41633	2.64039e-09	1.41633	2.80453	0.00138584	2.80453	FALSE
TNS4	1.41275	4.59733e-10	1.41275	5.22283	0.00118697	5.22283	FALSE
CAPG	1.40922	5.82459e-10	1.40922	2.05737	0.00203619	2.05737	FALSE
TRIM29	1.40774	3.53145e-11	1.40774	5.48279	0.00064466	5.48279	FALSE
TSPAN8	1.40749	8.74057e-05	1.40749	1.99246	0.0153253	1.99246	FALSE
CYP2C18	1.40421	2.01484e-06	1.40421	3.16603	0.00292375	3.16603	FALSE
MATN3	1.39069	6.08929e-07	1.39069	2.13324	0.00259834	2.13324	FALSE
COL5A2	1.38677	6.49136e-06	1.38677	1.82043	0.00374657	1.82043	FALSE
PLAU	1.37437	1.85451e-08	1.37437	2.50344	0.00082185	2.50344	FALSE
PADI1	1.37423	1.74607e-08	1.37423	5.16454	0.000916185	5.16454	FALSE
ITGA11	1.37239	7.90112e-11	1.37239	1.62719	0.0130059	1.62719	FALSE
COL3A1	1.37019	6.02625e-05	1.37019	2.13595	0.00360861	2.13595	FALSE
CCL20	1.36481	2.223e-08	1.36481	3.35287	0.00351171	3.35287	FALSE
LAMA3	1.35479	5.74227e-12	1.35479	2.84972	0.000389089	2.84972	FALSE
HK2	1.35269	5.59817e-09	1.35269	2.07816	0.00688751	2.07816	FALSE
IFI27	1.35126	2.23804e-09	1.35126	1.98026	0.00415363	1.98026	FALSE
MYOF	1.34881	4.7763e-09	1.34881	2.25051	0.000379426	2.25051	FALSE
PLAT	1.34622	6.14373e-07	1.34622	1.7258	0.00319251	1.7258	FALSE
KRT6C	1.33663	1.44705e-05	1.33663	4.64406	0.00058641	4.64406	FALSE
ECT2	1.32937	3.05062e-10	1.32937	1.59835	0.000754854	1.59835	FALSE
LY75	1.3271	5.65665e-08	1.3271	2.33749	0.000522241	2.33749	FALSE
MMP14	1.32587	7.03811e-09	1.32587	1.80168	0.00155611	1.80168	FALSE
TOP2A	1.31284	9.14669e-08	1.31284	1.88039	0.00217397	1.88039	FALSE
EDNRA	1.31277	1.81112e-07	1.31277	1.55721	0.00492056	1.55721	FALSE
LEF1	1.31041	4.4325e-09	1.31041	1.10766	0.0114759	1.10766	FALSE
CENPF	1.30755	9.40508e-09	1.30755	1.86904	0.00192774	1.86904	FALSE
TNFAIP6	1.30502	0.000134419	1.30502	1.98646	0.0082959	1.98646	FALSE
ITGB4	1.30335	1.54423e-11	1.30335	2.79604	0.00184174	2.79604	FALSE
PLEK2	1.29658	7.76542e-12	1.29658	3.33188	0.000833152	3.33188	FALSE
TMC7	1.28548	6.20493e-12	1.28548	1.94826	0.00110175	1.94826	FALSE
NPR3	1.28444	7.94345e-07	1.28444	2.04398	0.00666102	2.04398	FALSE
OLR1	1.27633	0.000146352	1.27633	2.81794	0.00127738	2.81794	FALSE
SERPINB3	1.27472	0.000492507	1.27472	3.08909	0.0354771	3.08909	FALSE
ANO1	1.27391	1.76839e-09	1.27391	2.09505	0.000359249	2.09505	FALSE
DHRS9	1.27354	1.97066e-06	1.27354	3.4435	0.00163065	3.4435	FALSE
SLC6A6	1.27129	2.68072e-08	1.27129	0.862467	0.0298034	0.862467	FALSE
MICAL2	1.26841	5.587e-11	1.26841	0.752577	0.0343976	0.752577	FALSE
MUC16	1.26681	1.12209e-07	1.26681	5.64518	0.00162309	5.64518	FALSE
ARNTL2	1.26344	8.08033e-09	1.26344	1.89199	0.000462272	1.89199	FALSE
PTPRR	1.26309	5.47766e-10	1.26309	1.67204	0.00819173	1.67204	FALSE
KYNU	1.26224	1.15367e-06	1.26224	2.84273	0.000522241	2.84273	FALSE
S100A14	1.2505	2.58164e-08	1.2505	4.18725	0.00272752	4.18725	FALSE
CD109	1.24987	1.55587e-07	1.24987	1.81061	0.00623134	1.81061	FALSE
BAIAP2L1	1.24806	5.43038e-08	1.24806	0.662564	0.0460339	0.662564	FALSE
LOXL2	1.23804	8.86843e-09	1.23804	1.20845	0.0205381	1.20845	FALSE
FGD6	1.23399	5.14738e-10	1.23399	1.9117	0.000465215	1.9117	FALSE
CST2	1.23218	6.79011e-09	1.23218	3.42336	0.00105986	3.42336	FALSE
IFI44L	1.22891	0.000115397	1.22891	2.03875	0.00329537	2.03875	FALSE
S100P	1.22608	4.49796e-14	1.22608	4.32129	0.00675937	4.32129	FALSE
MMP1	1.22516	0.00108906	1.22516	3.1076	0.00491628	3.1076	FALSE
COL6A3	1.22335	6.34618e-05	1.22335	2.11961	0.00240414	2.11961	FALSE
ERO1L	1.21926	8.14651e-10	1.21926	1.41895	0.000998687	1.41895	FALSE
ASPM	1.21806	2.09812e-07	1.21806	2.29448	0.00108817	2.29448	FALSE
BGN	1.21785	3.7131e-06	1.21785	0.837364	0.0499161	0.837364	FALSE
DKK1	1.21627	1.55393e-07	1.21627	4.56927	0.000522241	4.56927	FALSE
STYK1	1.21551	4.29168e-13	1.21551	2.0067	0.0187698	2.0067	FALSE
MMP7	1.21293	0.0012597	1.21293	4.81517	0.00208923	4.81517	FALSE
RUNX2	1.21212	1.33044e-10	1.21212	1.35918	0.00925085	1.35918	FALSE
NT5E	1.20827	5.18883e-06	1.20827	1.94603	0.00115896	1.94603	FALSE
TGM2	1.20528	1.95987e-06	1.20528	2.14654	0.000852692	2.14654	FALSE
OSBPL3	1.18317	2.49016e-08	1.18317	1.85423	0.00091724	1.85423	FALSE
LMO7	1.17731	1.12887e-09	1.17731	1.1593	0.00108395	1.1593	FALSE
GPRC5A	1.17512	5.46007e-10	1.17512	4.62659	0.000736771	4.62659	FALSE
CDCP1	1.17102	7.20184e-10	1.17102	1.21537	0.00225795	1.21537	FALSE
S100A16	1.16565	2.51751e-10	1.16565	1.89707	0.00299496	1.89707	FALSE
PXDN	1.16534	7.67409e-06	1.16534	0.940751	0.0344841	0.940751	FALSE
MKI67	1.16432	1.37493e-07	1.16432	1.9837	0.00184666	1.9837	FALSE
EFNA5	1.15535	5.41617e-10	1.15535	1.19447	0.0310685	1.19447	FALSE
MELK	1.15328	9.8359e-08	1.15328	2.20812	0.00182437	2.20812	FALSE
ADAM9	1.15304	1.23891e-07	1.15304	1.49029	0.000568839	1.49029	FALSE
SLC22A3	1.14787	3.22178e-06	1.14787	1.92719	0.00441597	1.92719	FALSE
MST1R	1.1476	7.63774e-13	1.1476	3.09337	0.0015415	3.09337	FALSE
LCN2	1.1425	4.55138e-05	1.1425	4.52847	0.00463251	4.52847	FALSE
PPAPDC1A	1.14145	4.79658e-12	1.14145	2.94081	0.00256518	2.94081	FALSE
ADAM28	1.14108	3.7131e-06	1.14108	2.42739	0.0026557	2.42739	FALSE
MXRA5	1.13985	1.11897e-06	1.13985	2.39426	0.00255872	2.39426	FALSE
TGFBI	1.13416	1.38407e-06	1.13416	1.71806	0.00689613	1.71806	FALSE
XDH	1.13333	2.80118e-08	1.13333	3.52242	0.00103803	3.52242	FALSE
CCL18	1.13123	0.000957491	1.13123	2.10155	0.0239073	2.10155	FALSE
OAS1	1.13027	2.58164e-08	1.13027	1.557	0.00415363	1.557	FALSE
RHBDL2	1.12586	6.78903e-11	1.12586	2.37102	0.00232658	2.37102	FALSE
MUC1	1.1237	4.94802e-05	1.1237	2.87347	0.00199757	2.87347	FALSE
INPP4B	1.12227	3.89031e-09	1.12227	2.08967	0.000680106	2.08967	FALSE
AEBP1	1.11986	1.29448e-06	1.11986	1.12443	0.0366584	1.12443	FALSE
MMP9	1.11668	2.03365e-07	1.11668	1.65347	0.00901003	1.65347	FALSE
MTMR11	1.11603	6.78903e-11	1.11603	0.81313	0.0214971	0.81313	FALSE
FOXQ1	1.11599	4.09834e-09	1.11599	2.26849	0.00236875	2.26849	FALSE
OCIAD2	1.11305	3.19626e-08	1.11305	0.625139	0.0480579	0.625139	FALSE
DLGAP5	1.11273	4.85324e-07	1.11273	2.63296	0.000798614	2.63296	FALSE
HPGD	1.11218	0.000149437	1.11218	1.48853	0.0283895	1.48853	FALSE
TPX2	1.1089	7.55963e-08	1.1089	1.94992	0.00136334	1.94992	FALSE
PLA2R1	1.107	1.80895e-07	1.107	2.03174	0.000992091	2.03174	FALSE
SRPX2	1.10529	2.52235e-05	1.10529	2.01355	0.00230368	2.01355	FALSE
LRRN1	1.10222	2.33326e-06	1.10222	2.20278	0.00337002	2.20278	FALSE
SEMA3C	1.09993	0.000310929	1.09993	2.47259	0.00059682	2.47259	FALSE
IL1RAP	1.09837	8.02788e-09	1.09837	1.88658	0.00124687	1.88658	FALSE
SYTL2	1.0929	9.7747e-09	1.0929	1.25468	0.0172099	1.25468	FALSE
FER1L4	1.0895	7.09737e-11	1.0895	1.98886	0.0215979	1.98886	FALSE
DSG2	1.08923	3.27272e-05	1.08923	1.01914	0.00158301	1.01914	FALSE
SULF2	1.08893	2.34084e-05	1.08893	1.39754	0.00190353	1.39754	FALSE
MFAP5	1.0858	0.000862281	1.0858	2.96749	0.00348479	2.96749	FALSE
IL2RG	1.08354	1.18072e-06	1.08354	1.65659	0.0260569	1.65659	FALSE
SULT1B1	1.0807	0.000155689	1.0807	2.18844	0.0347688	2.18844	FALSE
CORIN	1.08009	5.12924e-07	1.08009	1.28263	0.0243263	1.28263	FALSE
GJB2	1.07176	1.46517e-12	1.07176	3.60327	0.00247304	3.60327	FALSE
ADAM12	1.0717	0.000542423	1.0717	2.28753	0.00623539	2.28753	FALSE
PLS1	1.06515	9.9257e-05	1.06515	1.23381	0.00236875	1.23381	FALSE
GREM1	1.06037	1.85423e-07	1.06037	2.85485	0.00640367	2.85485	FALSE
LTBP1	1.05741	4.6138e-07	1.05741	1.56863	0.00221335	1.56863	FALSE
OAS2	1.05717	2.26931e-07	1.05717	1.75927	0.00253139	1.75927	FALSE
ASAP2	1.05553	9.44392e-12	1.05553	1.31851	0.000694107	1.31851	FALSE
PGM2L1	1.05387	2.34524e-09	1.05387	1.06382	0.00374481	1.06382	FALSE
DDX60	1.05359	4.36413e-07	1.05359	1.54479	0.00200573	1.54479	FALSE
KCNN4	1.04873	1.04223e-14	1.04873	3.64159	0.000885542	3.64159	FALSE
MALL	1.04718	3.86968e-08	1.04718	1.88214	0.00317748	1.88214	FALSE
P4HA1	1.04657	2.80118e-08	1.04657	0.756909	0.0331974	0.756909	FALSE
ANXA3	1.04621	3.28237e-06	1.04621	3.11908	0.00141584	3.11908	FALSE
CTSK	1.04607	0.000186654	1.04607	1.34476	0.0135134	1.34476	FALSE
EPYC	1.043	0.000765038	1.043	3.56359	0.00631022	3.56359	FALSE
NRP2	1.03982	1.62117e-07	1.03982	1.2703	0.00269918	1.2703	FALSE
FUT3	1.0387	1.07707e-06	1.0387	2.64768	0.0130421	2.64768	FALSE
KRT6A	1.03611	0.000262683	1.03611	6.42412	0.000465215	6.42412	FALSE
IL1R2	1.03591	7.79802e-07	1.03591	2.18745	0.00913857	2.18745	FALSE
DCBLD2	1.03217	2.4899e-07	1.03217	1.69678	0.00421453	1.69678	FALSE
NMU	1.02952	1.54135e-08	1.02952	3.29736	0.00629008	3.29736	FALSE
EFNB2	1.02935	1.74508e-09	1.02935	1.35613	0.000494895	1.35613	FALSE
ST6GALNAC1	1.02855	8.86374e-08	1.02855	2.56391	0.0219228	2.56391	FALSE
FCGR3A	1.02512	4.97841e-05	1.02512	1.47249	0.0053273	1.47249	FALSE
KIF23	1.02485	2.59512e-07	1.02485	1.91264	0.00105058	1.91264	FALSE
FBN1	1.02337	0.000871936	1.02337	1.61565	0.00444126	1.61565	FALSE
SEMA7A	1.02184	4.8354e-10	1.02184	2.18368	0.00247283	2.18368	FALSE
TRIM16	1.02001	6.34876e-11	1.02001	1.15897	0.00517495	1.15897	FALSE
RTKN2	1.01856	4.04874e-09	1.01856	1.32436	0.0328294	1.32436	FALSE
NTM	1.0137	1.73527e-09	1.0137	1.49622	0.00531122	1.49622	FALSE
PCDH7	1.0137	6.02648e-10	1.0137	1.72312	0.0074666	1.72312	FALSE
RAI14	1.01318	1.12709e-07	1.01318	0.674024	0.0276537	0.674024	FALSE
AREG	1.01052	0.00253422	1.01052	2.3837	0.00466459	2.3837	FALSE
DSG3	1.01049	0.000716611	1.01049	5.02393	0.000963243	5.02393	FALSE
GPX8	1.00945	4.15543e-06	1.00945	1.53241	0.00217397	1.53241	FALSE
MACC1	1.00558	0.000195061	1.00558	1.72985	0.00644145	1.72985	FALSE
CTHRC1	1.00493	5.56057e-09	1.00493	1.93656	0.00519143	1.93656	FALSE
SCNN1A	1.00221	4.58421e-06	1.00221	2.73294	0.00331341	2.73294	FALSE
SLC16A3	1.00008	5.587e-11	1.00008	1.43513	0.0174737	1.43513	FALSE
CCNB1	0.992752	2.56461e-07	0.992752	0.817712	0.012689	0.817712	FALSE
SFN	0.9898	6.47004e-11	0.9898	4.19382	0.00237808	4.19382	FALSE
SPP1	0.987946	0.00933482	0.987946	2.27013	0.00611796	2.27013	FALSE
FAM83D	0.987756	9.23216e-08	0.987756	2.10846	0.000736771	2.10846	FALSE
DUOX2	0.984679	0.00863572	0.984679	2.69364	0.0275712	2.69364	FALSE
LRRC15	0.98372	5.14631e-07	0.98372	2.65715	0.0163278	2.65715	FALSE
VILL	0.983288	7.12957e-11	0.983288	1.78528	0.0163301	1.78528	FALSE
FLNB	0.982842	8.32395e-11	0.982842	1.36739	0.00108817	1.36739	FALSE
KRT16	0.979794	1.37093e-10	0.979794	5.70048	0.000465215	5.70048	FALSE
CLDN4	0.979032	6.20306e-08	0.979032	1.23461	0.0142224	1.23461	FALSE
IGFBP3	0.975677	2.34524e-09	0.975677	1.18364	0.0241981	1.18364	FALSE
SPARC	0.974715	9.11553e-05	0.974715	1.12295	0.0177412	1.12295	FALSE
POF1B	0.970666	6.69193e-05	0.970666	2.25087	0.00872745	2.25087	FALSE
PPARG	0.967781	1.62389e-06	0.967781	1.91102	0.00396797	1.91102	FALSE
MAL2	0.966945	3.1612e-06	0.966945	1.01948	0.00841667	1.01948	FALSE
RSAD2	0.964662	5.06913e-07	0.964662	1.35459	0.0104851	1.35459	FALSE
KRT6B	0.964182	9.35108e-05	0.964182	4.66118	0.00212088	4.66118	FALSE
CCNB2	0.960766	1.00167e-06	0.960766	2.14242	0.0017052	2.14242	FALSE
OLFML2B	0.957548	0.000171568	0.957548	1.19035	0.0181688	1.19035	FALSE
IL1RN	0.956028	1.23242e-07	0.956028	3.56558	0.000465215	3.56558	FALSE
MSLN	0.953766	1.01839e-09	0.953766	5.1899	0.00101431	5.1899	FALSE
LGALS4	0.952914	0.00262572	0.952914	2.56103	0.0417634	2.56103	FALSE
HN1	0.950667	2.58465e-09	0.950667	0.881793	0.0387704	0.881793	FALSE
ANTXR2	0.943461	5.823e-07	0.943461	1.47413	0.00258506	1.47413	FALSE
TRIM59	0.941735	4.28379e-10	0.941735	0.982745	0.00222956	0.982745	FALSE
FRRS1	0.940826	2.46639e-08	0.940826	2.7357	0.000797258	2.7357	FALSE
JUP	0.938226	2.64527e-10	0.938226	0.740067	0.0213035	0.740067	FALSE
ARHGAP42	0.936848	3.72016e-07	0.936848	1.78644	0.000539188	1.78644	FALSE
MYO1E	0.935891	2.58164e-08	0.935891	1.27463	0.0015824	1.27463	FALSE
MUC4	0.934691	2.67962e-06	0.934691	3.66509	0.00365528	3.66509	FALSE
KLK7	0.934578	1.36159e-08	0.934578	4.26944	0.00619367	4.26944	FALSE
PRDM1	0.931337	1.53122e-05	0.931337	1.01827	0.0106394	1.01827	FALSE
EPSTI1	0.930359	2.99249e-06	0.930359	1.62868	0.00082185	1.62868	FALSE
ITGB5	0.927494	4.65456e-08	0.927494	1.22477	0.000694107	1.22477	FALSE
SPOCK1	0.927162	5.65665e-08	0.927162	1.80228	0.00737975	1.80228	FALSE
TMPRSS3	0.925064	4.71511e-07	0.925064	2.08756	0.0341887	2.08756	FALSE
GPR87	0.920986	6.56231e-07	0.920986	5.07341	0.000379426	5.07341	FALSE
CORO2A	0.920952	1.35797e-08	0.920952	1.49357	0.00471472	1.49357	FALSE
WISP1	0.920792	7.41957e-07	0.920792	1.84416	0.00553417	1.84416	FALSE
LDHA	0.919515	7.96124e-08	0.919515	1.56498	0.00101431	1.56498	FALSE
PDLIM7	0.919399	5.16381e-09	0.919399	0.971598	0.0114159	0.971598	FALSE
KCNK1	0.918554	1.60757e-09	0.918554	1.28602	0.0130572	1.28602	FALSE
XAF1	0.917966	2.85246e-08	0.917966	1.64855	0.00114516	1.64855	FALSE
FLNA	0.917567	2.24758e-05	0.917567	1.54732	0.00138387	1.54732	FALSE
S100A6	0.916529	5.587e-11	0.916529	1.29028	0.0221179	1.29028	FALSE
ACTN1	0.912054	4.66456e-07	0.912054	0.595958	0.00718025	0.595958	FALSE
DMBT1	0.910322	0.0127061	0.910322	3.15588	0.0331555	3.15588	FALSE
SDC1	0.90973	2.53916e-10	0.90973	1.47207	0.0220669	1.47207	FALSE
TMSB10	0.909399	1.16265e-07	0.909399	0.903185	0.0226315	0.903185	FALSE
KLK6	0.907787	1.77348e-06	0.907787	4.42479	0.00350633	4.42479	FALSE
ARL4C	0.906297	1.07514e-06	0.906297	1.46574	0.0024627	1.46574	FALSE
MPZL2	0.906151	2.05309e-08	0.906151	2.41915	0.00054562	2.41915	FALSE
SFTA2	0.90379	7.51153e-08	0.90379	4.69498	0.000596069	4.69498	FALSE
SLC11A1	0.903606	2.14283e-06	0.903606	1.27704	0.00374041	1.27704	FALSE
HIST1H2BD	0.903241	1.20644e-08	0.903241	1.46202	0.00474153	1.46202	FALSE
OSBPL10	0.902784	9.47075e-08	0.902784	0.768573	0.00670134	0.768573	FALSE
SGPP2	0.901744	2.11083e-08	0.901744	0.929381	0.0430865	0.929381	FALSE
RAB31	0.899255	9.18706e-07	0.899255	1.51484	0.00184174	1.51484	FALSE
ERN2	0.898443	1.2864e-09	0.898443	3.44206	0.0187249	3.44206	FALSE
ASPN	0.897564	0.000224833	0.897564	1.42179	0.0103387	1.42179	FALSE
NCAPG	0.896888	6.8696e-06	0.896888	1.57122	0.00429942	1.57122	FALSE
SHCBP1	0.891251	2.17143e-06	0.891251	1.84695	0.000869145	1.84695	FALSE
PVRL4	0.89115	2.43761e-11	0.89115	3.93948	0.0024627	3.93948	FALSE
SAMD9	0.890441	4.61146e-08	0.890441	1.64177	0.00146219	1.64177	FALSE
LGALS3	0.888944	5.45618e-10	0.888944	2.15349	0.00112661	2.15349	FALSE
IFI44	0.888943	0.000166898	0.888943	1.56183	0.00459882	1.56183	FALSE
LPCAT2	0.887535	3.48631e-08	0.887535	1.93876	0.000647464	1.93876	FALSE
HMCN1	0.887237	0.000351123	0.887237	1.28534	0.0250961	1.28534	FALSE
LY6E	0.88497	7.09045e-09	0.88497	1.83543	0.0025534	1.83543	FALSE
RUNX1	0.884482	6.2584e-07	0.884482	1.45454	0.00351431	1.45454	FALSE
ENO1	0.883793	2.27487e-06	0.883793	0.695193	0.0163195	0.695193	FALSE
FRMD6	0.88048	3.9972e-06	0.88048	2.20573	0.000522241	2.20573	FALSE
CARD11	0.87816	2.2524e-10	0.87816	1.82321	0.00749249	1.82321	FALSE
CXCL10	0.878055	0.00361964	0.878055	2.54672	0.00121835	2.54672	FALSE
ITPR3	0.877177	2.58164e-08	0.877177	1.83281	0.00104078	1.83281	FALSE
CEP55	0.875862	1.41318e-06	0.875862	2.30816	0.000959127	2.30816	FALSE
MAP4K4	0.874837	2.25211e-06	0.874837	0.794054	0.000680005	0.794054	FALSE
AQP9	0.869661	0.00331436	0.869661	1.50156	0.0322147	1.50156	FALSE
NEK2	0.86939	1.58027e-07	0.86939	1.96505	0.00468501	1.96505	FALSE
FAM26E	0.869373	3.42741e-06	0.869373	0.941299	0.0404438	0.941299	FALSE
RHPN2	0.868372	4.94732e-07	0.868372	1.41988	0.00607431	1.41988	FALSE
AP1S3	0.864008	5.2573e-10	0.864008	1.55573	0.000776345	1.55573	FALSE
NCF2	0.862881	5.74402e-05	0.862881	1.61861	0.0019505	1.61861	FALSE
SLC7A11	0.862806	0.000862281	0.862806	1.28722	0.0465405	1.28722	FALSE
BUB1	0.861981	5.67346e-07	0.861981	1.98337	0.00124687	1.98337	FALSE
CALD1	0.861876	3.38833e-05	0.861876	1.05824	0.0123682	1.05824	FALSE
HSD17B6	0.861758	2.72401e-10	0.861758	1.12731	0.0451712	1.12731	FALSE
ARL14	0.858975	0.000552303	0.858975	3.78365	0.00148217	3.78365	FALSE
MMP2	0.857964	0.00228544	0.857964	2.05258	0.00442563	2.05258	FALSE
MGLL	0.85672	6.57874e-09	0.85672	1.15299	0.00594854	1.15299	FALSE
LOX	0.856272	0.00148037	0.856272	1.98852	0.00174348	1.98852	FALSE
LEMD1	0.854194	7.85409e-08	0.854194	3.51832	0.00189825	3.51832	FALSE
WNT5A	0.854155	2.01143e-08	0.854155	1.83676	0.00519143	1.83676	FALSE
SLC16A4	0.85104	3.54059e-06	0.85104	1.23202	0.0328226	1.23202	FALSE
CTSB	0.848623	5.80525e-06	0.848623	0.663828	0.0224507	0.663828	FALSE
PLA2G7	0.846848	0.00371429	0.846848	1.19306	0.0323302	1.19306	FALSE
FAM83A	0.845799	7.72602e-05	0.845799	5.28973	0.000702389	5.28973	FALSE
LAD1	0.844402	5.3429e-06	0.844402	1.96044	0.00466788	1.96044	FALSE
PLAUR	0.843846	1.13812e-05	0.843846	1.88955	0.00300139	1.88955	FALSE
PI3	0.84289	8.45674e-10	0.84289	3.82068	0.00391262	3.82068	FALSE
FAT1	0.841761	9.97181e-09	0.841761	1.07467	0.0161817	1.07467	FALSE
B3GNT3	0.841351	2.99399e-10	0.841351	1.4871	0.0262682	1.4871	FALSE
EZR	0.836734	2.23102e-09	0.836734	1.06682	0.00162554	1.06682	FALSE
PLEC	0.836163	1.35797e-08	0.836163	1.16346	0.00373355	1.16346	FALSE
COL5A1	0.831498	2.23613e-06	0.831498	1.94397	0.00335113	1.94397	FALSE
SLC5A3	0.830296	6.27758e-08	0.830296	1.03416	0.00262591	1.03416	FALSE
GSDMB	0.828098	5.51461e-08	0.828098	1.67806	0.0169756	1.67806	FALSE
CALU	0.826448	4.40993e-07	0.826448	0.995508	0.00230368	0.995508	FALSE
NUF2	0.821244	1.76641e-06	0.821244	1.39815	0.00329048	1.39815	FALSE
VSIG2	0.820357	6.29296e-10	0.820357	3.1274	0.00736147	3.1274	FALSE
DOCK5	0.819511	5.60559e-08	0.819511	1.86082	0.000879723	1.86082	FALSE
DDX60L	0.81811	4.95959e-06	0.81811	0.885986	0.020092	0.885986	FALSE
AFAP1	0.818092	2.42395e-07	0.818092	0.916899	0.00389927	0.916899	FALSE
HKDC1	0.817628	0.000137049	0.817628	3.39053	0.00110175	3.39053	FALSE
FAM83B	0.817492	7.58043e-06	0.817492	3.2741	0.000989186	3.2741	FALSE
CDK1	0.81617	8.22028e-06	0.81617	1.60342	0.00184174	1.60342	FALSE
PMEPA1	0.815224	4.47151e-06	0.815224	1.65976	0.00415363	1.65976	FALSE
MX2	0.814949	3.0156e-06	0.814949	1.17517	0.018	1.17517	FALSE
HTRA3	0.813966	2.97274e-06	0.813966	1.5471	0.0174525	1.5471	FALSE
PDGFC	0.813135	6.02414e-07	0.813135	2.50447	0.000694107	2.50447	FALSE
PRC1	0.81284	5.26757e-07	0.81284	1.13368	0.00312253	1.13368	FALSE
DEPDC1B	0.811624	9.32308e-07	0.811624	1.645	0.00519143	1.645	FALSE
MXD1	0.810127	1.50524e-05	0.810127	1.04759	0.00438434	1.04759	FALSE
SERPINB2	0.809304	0.00118919	0.809304	3.4201	0.0065002	3.4201	FALSE
SLC20A1	0.808124	2.51951e-06	0.808124	1.36409	0.000798614	1.36409	FALSE
KIAA0101	0.807314	2.70267e-05	0.807314	1.82677	0.00145788	1.82677	FALSE
MARCO	0.807178	1.60261e-05	0.807178	3.51243	0.00143557	3.51243	FALSE
SAMD9L	0.806198	2.16905e-05	0.806198	1.8711	0.000798614	1.8711	FALSE
CDC6	0.806008	9.08089e-06	0.806008	1.3238	0.00684698	1.3238	FALSE
MX1	0.804655	4.59557e-05	0.804655	1.02626	0.0245029	1.02626	FALSE
CD9	0.804461	4.96527e-09	0.804461	1.0431	0.029154	1.0431	FALSE
CLIC1	0.8044	3.98591e-09	0.8044	0.718466	0.0182443	0.718466	FALSE
PDGFRB	0.802548	0.000370592	0.802548	1.07357	0.00832957	1.07357	FALSE
ABLIM3	0.802072	1.62677e-06	0.802072	1.53224	0.00207012	1.53224	FALSE
ANXA2P2	0.80162	4.09834e-09	0.80162	2.09658	0.000556135	2.09658	FALSE
SERINC2	0.799754	7.62507e-07	0.799754	1.4444	0.0209851	1.4444	FALSE
ADAM19	0.79739	2.41988e-06	0.79739	1.38789	0.0261371	1.38789	FALSE
C12orf36	0.797106	5.55206e-07	0.797106	4.81477	0.000682353	4.81477	FALSE
HIST2H2BF	0.795373	1.6849e-08	0.795373	1.39889	0.00284186	1.39889	FALSE
AMIGO2	0.795132	7.48832e-11	0.795132	1.59152	0.00450326	1.59152	FALSE
EPHA2	0.794984	1.04983e-07	0.794984	2.2089	0.000798614	2.2089	FALSE
ECM1	0.793985	8.55809e-09	0.793985	1.72983	0.00351787	1.72983	FALSE
TPM4	0.793488	4.79658e-12	0.793488	1.14886	0.000754854	1.14886	FALSE
UBE2C	0.789589	5.0499e-07	0.789589	1.80225	0.00459882	1.80225	FALSE
IRAK3	0.788919	0.000104004	0.788919	1.18121	0.00590951	1.18121	FALSE
BCL2L1	0.788367	3.86838e-09	0.788367	0.739441	0.00326245	0.739441	FALSE
CRIP1	0.787446	1.10773e-07	0.787446	1.29307	0.0180771	1.29307	FALSE
FUT2	0.784546	8.53551e-06	0.784546	1.30837	0.0185344	1.30837	FALSE
IGF2BP2	0.784282	1.88032e-06	0.784282	2.74249	0.000916185	2.74249	FALSE
BCL2L15	0.784249	0.00138271	0.784249	2.42619	0.00305155	2.42619	FALSE
KRT8	0.783848	0.00128766	0.783848	0.908047	0.0120753	0.908047	FALSE
TNFSF4	0.78374	1.07971e-08	0.78374	0.927623	0.0461047	0.927623	FALSE
GBP3	0.781192	0.000182696	0.781192	1.53922	0.0130421	1.53922	FALSE
DCBLD1	0.78023	9.64126e-08	0.78023	0.655945	0.0122571	0.655945	FALSE
GPSM2	0.778517	2.41741e-05	0.778517	0.831383	0.00875959	0.831383	FALSE
ANXA2	0.775772	4.4844e-09	0.775772	1.90069	0.000833152	1.90069	FALSE
CASC5	0.774744	3.86058e-06	0.774744	2.11797	0.00103699	2.11797	FALSE
KIF26B	0.774326	2.33724e-06	0.774326	1.52264	0.00633044	1.52264	FALSE
SKAP2	0.774284	1.33204e-06	0.774284	0.636004	0.0153851	0.636004	FALSE
B3GNT5	0.770822	4.55961e-05	0.770822	1.38757	0.000798614	1.38757	FALSE
SLC44A1	0.769786	1.33044e-10	0.769786	0.867768	0.00370763	0.867768	FALSE
TMEM154	0.766105	9.73425e-06	0.766105	2.11451	0.000647464	2.11451	FALSE
BST2	0.765177	0.000133943	0.765177	1.30232	0.00974354	1.30232	FALSE
HHIP	0.764417	0.00024903	0.764417	2.59931	0.00227392	2.59931	FALSE
CAP1	0.762945	6.18351e-09	0.762945	0.709014	0.00680755	0.709014	FALSE
REEP3	0.760621	8.79557e-07	0.760621	1.14039	0.000753354	1.14039	FALSE
TUFT1	0.758822	9.50185e-08	0.758822	0.645179	0.0196636	0.645179	FALSE
GBP2	0.758364	2.78821e-05	0.758364	1.57658	0.00138387	1.57658	FALSE
TUBA1C	0.757584	2.30347e-06	0.757584	1.20585	0.00467442	1.20585	FALSE
CTTN	0.756463	2.11083e-08	0.756463	0.671457	0.00159924	0.671457	FALSE
COL4A1	0.755153	0.000381734	0.755153	1.07821	0.00623511	1.07821	FALSE
SDC4	0.754601	4.46057e-05	0.754601	1.56894	0.00101431	1.56894	FALSE
GBP4	0.754271	0.000110305	0.754271	1.34182	0.00223941	1.34182	FALSE
ALOX5AP	0.754226	2.01484e-06	0.754226	0.948563	0.0279002	0.948563	FALSE
MMP13	0.753493	9.61197e-06	0.753493	3.06173	0.00184739	3.06173	FALSE
MFAP2	0.753364	6.70883e-07	0.753364	1.98882	0.00609546	1.98882	FALSE
KPNA7	0.752491	1.57435e-10	0.752491	2.83314	0.0015415	2.83314	FALSE
LIF	0.75202	0.000991949	0.75202	1.45225	0.033058	1.45225	FALSE
LAMA4	0.751759	0.00139031	0.751759	0.871548	0.0183055	0.871548	FALSE
WNT2	0.751393	1.19206e-06	0.751393	3.06538	0.0051898	3.06538	FALSE
BICD1	0.751171	4.99717e-07	0.751171	0.830803	0.0224395	0.830803	FALSE
TFAP2A	0.747958	2.80118e-08	0.747958	2.09329	0.00777085	2.09329	FALSE
KCND2	0.747748	2.17143e-06	0.747748	1.28607	0.0483956	1.28607	FALSE
DUSP10	0.747156	6.8696e-06	0.747156	1.00719	0.0167909	1.00719	FALSE
IL18	0.745851	0.000131294	0.745851	2.27461	0.000568839	2.27461	FALSE
TSPAN15	0.745636	1.68695e-07	0.745636	1.1675	0.0139637	1.1675	FALSE
EHF	0.745388	0.000424397	0.745388	1.35931	0.0378542	1.35931	FALSE
ANXA1	0.744027	0.00180027	0.744027	1.93743	0.00170589	1.93743	FALSE
HIST1H4H	0.743905	6.2815e-07	0.743905	1.65735	0.00186772	1.65735	FALSE
RGS1	0.743062	0.00256584	0.743062	1.54388	0.00253139	1.54388	FALSE
SERPINH1	0.741992	0.000100303	0.741992	1.18953	0.00493745	1.18953	FALSE
LEPREL1	0.741157	9.54219e-06	0.741157	1.98786	0.000754854	1.98786	FALSE
MFI2	0.736882	2.07824e-06	0.736882	2.56999	0.00239712	2.56999	FALSE
STIL	0.736745	2.32399e-06	0.736745	1.04449	0.00657942	1.04449	FALSE
TNIK	0.736263	9.35119e-07	0.736263	0.946315	0.0110917	0.946315	FALSE
ELF3	0.736205	0.00066591	0.736205	1.11199	0.035789	1.11199	FALSE
CYP2C19	0.735796	0.000891216	0.735796	2.27988	0.0242097	2.27988	FALSE
ITGBL1	0.733973	0.00113753	0.733973	1.19918	0.0242213	1.19918	FALSE
SLCO4A1	0.733641	1.20349e-08	0.733641	1.68562	0.0108403	1.68562	FALSE
PERP	0.732717	1.66568e-07	0.732717	0.901499	0.001404	0.901499	FALSE
PRKCI	0.732088	2.9035e-09	0.732088	0.984863	0.000494895	0.984863	FALSE
IRF6	0.731626	7.58866e-05	0.731626	0.809344	0.00198651	0.809344	FALSE
CHML	0.73151	3.66257e-09	0.73151	1.16786	0.000753354	1.16786	FALSE
TNFRSF10A	0.730382	8.88938e-08	0.730382	2.33229	0.000740735	2.33229	FALSE
RASAL2	0.730301	7.55963e-08	0.730301	0.720754	0.00246324	0.720754	FALSE
FANCI	0.727242	1.09821e-06	0.727242	0.678735	0.0359711	0.678735	FALSE
NET1	0.725254	2.64039e-09	0.725254	1.06955	0.00555947	1.06955	FALSE
LUM	0.7247	0.00075951	0.7247	1.64134	0.00854273	1.64134	FALSE
KAL1	0.724077	2.39426e-07	0.724077	1.23869	0.0152143	1.23869	FALSE
RRAS	0.723876	3.23092e-08	0.723876	1.11683	0.00457351	1.11683	FALSE
MSN	0.722831	0.000471538	0.722831	1.31665	0.000694107	1.31665	FALSE
S100A10	0.722366	2.05309e-08	0.722366	1.65382	0.000793211	1.65382	FALSE
ZNF185	0.721573	5.25503e-11	0.721573	1.82409	0.000992091	1.82409	FALSE
DIO2	0.721538	8.0344e-07	0.721538	1.27059	0.0330619	1.27059	FALSE
PDPN	0.718623	9.12818e-05	0.718623	2.08826	0.0124495	2.08826	FALSE
MOXD1	0.718323	0.00894639	0.718323	1.23706	0.0217752	1.23706	FALSE
GBP1	0.718012	0.00116479	0.718012	1.73051	0.00131492	1.73051	FALSE
VCL	0.716524	6.30626e-07	0.716524	1.06897	0.000494895	1.06897	FALSE
B3GALT5	0.716019	8.63728e-06	0.716019	1.96225	0.00680342	1.96225	FALSE
TYMS	0.714867	0.000125245	0.714867	0.685531	0.0292137	0.685531	FALSE
RACGAP1	0.71481	1.81639e-07	0.71481	0.929572	0.00345941	0.929572	FALSE
ZNF532	0.714592	3.54059e-06	0.714592	0.894643	0.0124188	0.894643	FALSE
ZDHHC7	0.714535	1.69412e-10	0.714535	0.743455	0.00553417	0.743455	FALSE
PLXDC2	0.714424	0.00174686	0.714424	1.26118	0.0120753	1.26118	FALSE
ITGAV	0.712242	1.43064e-06	0.712242	1.20977	0.00103437	1.20977	FALSE
FMN1	0.710472	2.80118e-08	0.710472	1.90661	0.00217899	1.90661	FALSE
LGALS1	0.709648	3.00731e-05	0.709648	1.28754	0.00647493	1.28754	FALSE
SPTLC2	0.70826	2.02902e-07	0.70826	0.616205	0.0138655	0.616205	FALSE
PLS3	0.707758	2.02065e-07	0.707758	1.12708	0.000798614	1.12708	FALSE
CELSR1	0.707681	2.11083e-08	0.707681	1.64632	0.00600679	1.64632	FALSE
GPNMB	0.706882	0.00209304	0.706882	1.34043	0.0135134	1.34043	FALSE
FANCD2	0.705997	1.90832e-07	0.705997	0.790604	0.0216578	0.790604	FALSE
CCNA2	0.705369	4.08832e-06	0.705369	1.15072	0.00490545	1.15072	FALSE
COL4A2	0.703868	5.95e-05	0.703868	0.819147	0.0172377	0.819147	FALSE
BHLHE40	0.70377	2.44698e-06	0.70377	1.5093	0.00186772	1.5093	FALSE
A2ML1	0.702601	0.000423967	0.702601	3.64727	0.0272362	3.64727	FALSE
CKS2	0.702545	5.44384e-05	0.702545	1.02991	0.0113904	1.02991	FALSE
DFNA5	0.699381	0.000371882	0.699381	0.896611	0.0459724	0.896611	FALSE
KIF11	0.695246	8.22028e-06	0.695246	1.39786	0.00154414	1.39786	FALSE
TMEM159	0.693992	3.51822e-09	0.693992	1.14748	0.00518648	1.14748	FALSE
CGN	0.693402	7.83098e-06	0.693402	1.2462	0.00374657	1.2462	FALSE
DTL	0.692762	2.78072e-06	0.692762	1.52133	0.00385344	1.52133	FALSE
MUC5B	0.691312	0.00326511	0.691312	3.12713	0.0126182	3.12713	FALSE
C1orf116	0.691046	1.42641e-05	0.691046	0.657574	0.0460339	0.657574	FALSE
MYEOV	0.689864	1.56109e-07	0.689864	4.9712	0.000597548	4.9712	FALSE
UBASH3B	0.689807	3.36358e-05	0.689807	1.79779	0.00131492	1.79779	FALSE
VDR	0.688832	6.14373e-07	0.688832	1.27127	0.00170225	1.27127	FALSE
EPS8	0.687494	7.65929e-06	0.687494	1.77415	0.000359249	1.77415	FALSE
TNC	0.686571	0.026884	0.686571	1.34874	0.0277266	1.34874	FALSE
SPATS2L	0.685253	3.66984e-07	0.685253	1.18151	0.00160794	1.18151	FALSE
KLF5	0.68426	9.42475e-08	0.68426	2.23869	0.00141361	2.23869	FALSE
ARPC1B	0.684166	5.80301e-06	0.684166	0.679099	0.0212652	0.679099	FALSE
HLA-DQA1	0.683874	0.0189021	0.683874	1.89881	0.00112249	1.89881	FALSE
AHR	0.682901	5.67931e-06	0.682901	1.24458	0.00217402	1.24458	FALSE
C15orf48	0.680927	2.44718e-06	0.680927	1.54246	0.0301968	1.54246	FALSE
IL8	0.680209	0.0044466	0.680209	2.45831	0.0113862	2.45831	FALSE
NDC80	0.679199	5.94612e-06	0.679199	1.46547	0.00882319	1.46547	FALSE
PLEKHG1	0.679134	0.000162805	0.679134	0.827107	0.00896918	0.827107	FALSE
GPR126	0.678519	3.47222e-05	0.678519	2.68261	0.000323599	2.68261	FALSE
SFRP2	0.677008	0.00352663	0.677008	2.93521	0.00516995	2.93521	FALSE
CEP170	0.671718	0.000141885	0.671718	0.608575	0.0221674	0.608575	FALSE
PPFIBP1	0.671626	9.17451e-08	0.671626	0.844443	0.00217402	0.844443	FALSE
LRRC8A	0.670132	1.38772e-09	0.670132	1.15961	0.00101431	1.15961	FALSE
ANXA2P1	0.668485	1.63011e-09	0.668485	2.06317	0.000462272	2.06317	FALSE
MMP3	0.66726	0.000161442	0.66726	3.02348	0.00218653	3.02348	FALSE
ERAP2	0.667084	0.0252779	0.667084	1.91599	0.00236875	1.91599	FALSE
STRA6	0.666976	1.4672e-07	0.666976	1.49129	0.0422002	1.49129	FALSE
FOXL1	0.665937	2.15219e-08	0.665937	2.44792	0.000694107	2.44792	FALSE
TM4SF1	0.665841	4.49169e-06	0.665841	2.08088	0.000798614	2.08088	FALSE
BIRC3	0.665762	0.000844576	0.665762	2.64571	0.000478722	2.64571	FALSE
PTPN12	0.665398	6.6234e-07	0.665398	0.872468	0.000462272	0.872468	FALSE
TAP1	0.665395	2.23613e-06	0.665395	1.2103	0.00240414	1.2103	FALSE
SFRP4	0.665221	0.0485606	0.665221	1.48642	0.0433039	1.48642	FALSE
KIF4A	0.664936	9.01037e-06	0.664936	1.29598	0.00775457	1.29598	FALSE
CORO1C	0.663894	7.23367e-05	0.663894	0.855959	0.0019057	0.855959	FALSE
PARP4	0.66386	3.39021e-07	0.66386	1.0086	0.00080158	1.0086	FALSE
PLA2G10	0.663277	0.00601177	0.663277	2.49792	0.023641	2.49792	FALSE
FCGR2C	0.66297	0.00123051	0.66297	1.98136	0.0015824	1.98136	FALSE
S100A2	0.662953	0.00307504	0.662953	4.91927	0.000522241	4.91927	FALSE
SEC14L2	0.662222	9.21053e-08	0.662222	0.777238	0.0388413	0.777238	FALSE
CDCA7	0.661721	0.000122014	0.661721	2.09985	0.0157438	2.09985	FALSE
OAS3	0.659972	4.6878e-07	0.659972	1.42488	0.00258506	1.42488	FALSE
ITGA5	0.659138	0.00121976	0.659138	1.16055	0.0116647	1.16055	FALSE
DSC3	0.658142	0.0147196	0.658142	2.26268	0.0307154	2.26268	FALSE
GBP5	0.658079	0.0122963	0.658079	1.82942	0.00487995	1.82942	FALSE
CAPN2	0.657323	3.02697e-08	0.657323	0.759892	0.00141584	0.759892	FALSE
WDHD1	0.657242	7.38584e-06	0.657242	0.801579	0.0114159	0.801579	FALSE
PTTG1IP	0.657218	9.39978e-09	0.657218	0.611615	0.00183669	0.611615	FALSE
SEC23A	0.657139	2.04156e-05	0.657139	0.759278	0.00368609	0.759278	FALSE
KRT14	0.656352	6.24404e-06	0.656352	4.08746	0.00185527	4.08746	FALSE
DPY19L1	0.656055	7.98608e-07	0.656055	0.71144	0.00429935	0.71144	FALSE
KRT18	0.655967	0.00385059	0.655967	0.965261	0.0121302	0.965261	FALSE
FHL2	0.655842	1.75864e-06	0.655842	1.22916	0.014397	1.22916	FALSE
PTK6	0.654953	1.84344e-08	0.654953	3.01188	0.00184174	3.01188	FALSE
SDCBP2	0.654501	5.49417e-09	0.654501	1.76962	0.00557123	1.76962	FALSE
ITGB3	0.653598	0.00310597	0.653598	1.51039	0.00245156	1.51039	FALSE
PARP14	0.653227	0.000169231	0.653227	1.02489	0.00158301	1.02489	FALSE
BUB1B	0.653097	1.68003e-05	0.653097	1.50685	0.00155611	1.50685	FALSE
S100A11	0.652569	4.31984e-12	0.652569	2.066	0.00126651	2.066	FALSE
NHS	0.652424	4.15555e-13	0.652424	1.31923	0.0052793	1.31923	FALSE
GSDMC	0.651399	0.000515815	0.651399	2.02604	0.0144823	2.02604	FALSE
CYP24A1	0.651071	0.0397536	0.651071	2.93367	0.0106241	2.93367	FALSE
PLXNA1	0.648596	7.63066e-07	0.648596	0.738912	0.0375482	0.738912	FALSE
TES	0.648529	1.99563e-08	0.648529	1.21183	0.000462333	1.21183	FALSE
SLC39A10	0.648524	2.58138e-05	0.648524	0.796834	0.00477364	0.796834	FALSE
ACTB	0.648183	9.98785e-06	0.648183	0.601173	0.00395081	0.601173	FALSE
E2F7	0.646728	1.35734e-06	0.646728	2.17633	0.00182437	2.17633	FALSE
PRRX1	0.646553	0.000333936	0.646553	1.69052	0.00844986	1.69052	FALSE
LPCAT4	0.646248	1.37093e-10	0.646248	0.904981	0.0257343	0.904981	FALSE
SLC35F2	0.642884	4.67331e-08	0.642884	1.72106	0.000465215	1.72106	FALSE
SH3PXD2B	0.642055	1.13848e-05	0.642055	0.93748	0.0153006	0.93748	FALSE
DAPP1	0.640697	3.15412e-06	0.640697	2.4703	0.000625842	2.4703	FALSE
SHROOM3	0.639066	5.81244e-05	0.639066	0.621274	0.0172472	0.621274	FALSE
IFI30	0.638272	0.000652307	0.638272	1.00242	0.012072	1.00242	FALSE
CYP2S1	0.637736	2.29575e-06	0.637736	2.22923	0.0127211	2.22923	FALSE
GPR115	0.637193	6.97344e-07	0.637193	2.84241	0.00175986	2.84241	FALSE
ST14	0.636508	0.000205944	0.636508	1.01499	0.0303964	1.01499	FALSE
RALA	0.635452	5.49417e-09	0.635452	0.593414	0.00831493	0.593414	FALSE
NCEH1	0.634578	2.12861e-05	0.634578	1.50045	0.000462272	1.50045	FALSE
OSMR	0.634507	0.00253468	0.634507	1.79103	0.000916185	1.79103	FALSE
RHOF	0.631628	2.87564e-08	0.631628	2.98277	0.000465215	2.98277	FALSE
MOCOS	0.630993	4.98228e-06	0.630993	2.31009	0.00184174	2.31009	FALSE
LAPTM5	0.630915	0.00146145	0.630915	0.873665	0.0191435	0.873665	FALSE
C5orf46	0.630875	1.16058e-05	0.630875	3.16806	0.00183669	3.16806	FALSE
SLC7A7	0.629942	9.71791e-05	0.629942	1.45891	0.00105232	1.45891	FALSE
FAR2	0.62953	2.98673e-05	0.62953	1.1885	0.0142577	1.1885	FALSE
SLFN13	0.627738	2.14374e-06	0.627738	1.35066	0.0282628	1.35066	FALSE
GALNT3	0.626942	0.000732509	0.626942	1.36365	0.00705539	1.36365	FALSE
FOXM1	0.626838	1.69428e-05	0.626838	1.54998	0.00491827	1.54998	FALSE
SLC2A3	0.626595	0.0111561	0.626595	1.29589	0.0101505	1.29589	FALSE
CLEC5A	0.626585	6.37231e-05	0.626585	2.07367	0.00228962	2.07367	FALSE
ANKRD1	0.626499	0.00501162	0.626499	2.26285	0.00967276	2.26285	FALSE
HTATIP2	0.626315	7.41957e-07	0.626315	0.619752	0.0177616	0.619752	FALSE
THY1	0.625469	0.0042649	0.625469	0.995192	0.0194243	0.995192	FALSE
UNC5B	0.625438	5.67567e-09	0.625438	0.866523	0.0185475	0.866523	FALSE
ABCC3	0.625366	0.000721513	0.625366	2.5716	0.00293055	2.5716	FALSE
TREM1	0.624181	0.000113712	0.624181	2.50544	0.00254291	2.50544	FALSE
RAD51AP1	0.623869	3.80723e-06	0.623869	1.23955	0.00488939	1.23955	FALSE
SLC16A1	0.623024	5.84679e-05	0.623024	1.426	0.00198891	1.426	FALSE
HK1	0.622452	9.24622e-08	0.622452	0.760679	0.020658	0.760679	FALSE
SERPINB9	0.622344	0.00123466	0.622344	0.830642	0.018954	0.830642	FALSE
UBD	0.618491	0.0208032	0.618491	2.55566	0.019769	2.55566	FALSE
SMURF1	0.618275	7.12354e-09	0.618275	0.628683	0.00879291	0.628683	FALSE
CHST11	0.617531	1.86696e-05	0.617531	1.31803	0.00375728	1.31803	FALSE
APLP2	0.616453	1.60144e-06	0.616453	0.757932	0.000989348	0.757932	FALSE
MRVI1	0.616073	0.0002803	0.616073	0.839019	0.0358782	0.839019	FALSE
PSMB9	0.61601	4.11749e-05	0.61601	1.50619	0.00185527	1.50619	FALSE
ABCA12	0.615246	9.16246e-07	0.615246	2.7891	0.0090838	2.7891	FALSE
XRCC4	0.615113	4.83548e-06	0.615113	0.598113	0.0401136	0.598113	FALSE
FABP3	0.614678	0.000390029	0.614678	1.22187	0.00915269	1.22187	FALSE
HLA-F	0.614674	0.000182496	0.614674	0.966055	0.0127255	0.966055	FALSE
IFI16	0.612543	0.00447232	0.612543	1.68663	0.000522241	1.68663	FALSE
MFGE8	0.61239	3.57576e-05	0.61239	0.766727	0.0429117	0.766727	FALSE
STAT1	0.611657	6.34618e-05	0.611657	1.15226	0.00107283	1.15226	FALSE
SPRR3	0.611277	9.27666e-05	0.611277	4.35392	0.00352361	4.35392	FALSE
TAP2	0.610078	8.15337e-06	0.610078	1.0348	0.00105058	1.0348	FALSE
ARHGAP26	0.60952	0.000201497	0.60952	0.958497	0.0129865	0.958497	FALSE
CTSS	0.608929	0.0030178	0.608929	1.29151	0.00832957	1.29151	FALSE
IL20RB	0.608761	0.00197213	0.608761	3.04258	0.00160087	3.04258	FALSE
ADAM10	0.607997	2.80118e-08	0.607997	1.08796	0.00168466	1.08796	FALSE
C1orf106	0.606978	1.06058e-08	0.606978	3.70317	0.00283417	3.70317	FALSE
SKIL	0.605022	3.39197e-05	0.605022	1.47817	0.00102647	1.47817	FALSE
ACTN4	0.604514	1.51593e-07	0.604514	0.785036	0.00341867	0.785036	FALSE
DSC2	0.603522	0.00192139	0.603522	0.935802	0.0218276	0.935802	FALSE
ENC1	0.603501	0.000176096	0.603501	1.53416	0.00309973	1.53416	FALSE
INF2	0.603285	1.32772e-09	0.603285	0.701084	0.0498074	0.701084	FALSE
MCM4	0.60185	4.93931e-06	0.60185	1.0864	0.00327248	1.0864	FALSE
ZDHHC3	0.601395	1.05097e-08	0.601395	0.76517	0.00589989	0.76517	FALSE
NCAPG2	0.59988	2.44718e-06	0.59988	0.743151	0.0073223	0.743151	FALSE
CRABP2	0.599607	0.000573661	0.599607	2.52326	0.004855	2.52326	FALSE
CTNNA1	0.598705	5.49417e-09	0.598705	0.792545	0.000757146	0.792545	FALSE
CMTM3	0.598442	8.34562e-07	0.598442	0.988186	0.0196038	0.988186	FALSE
RND3	0.597739	0.00370244	0.597739	1.00973	0.00578204	1.00973	FALSE
RARRES3	0.5974	2.40087e-05	0.5974	1.83208	0.000522241	1.83208	FALSE
LRP1	0.597122	0.0102918	0.597122	0.71457	0.0351135	0.71457	FALSE
CD68	0.596796	0.000421537	0.596796	1.36558	0.000885858	1.36558	FALSE
SPRR1B	0.596252	2.87673e-05	0.596252	4.57912	0.00219733	4.57912	FALSE
CDA	0.596241	5.64629e-06	0.596241	1.92028	0.00302351	1.92028	FALSE
TINAGL1	0.59561	1.06555e-05	0.59561	1.43486	0.00591968	1.43486	FALSE
SPRR1A	0.595311	0.000159254	0.595311	3.33695	0.00597858	3.33695	FALSE
SLC25A24	0.595228	1.0316e-07	0.595228	1.07478	0.00205601	1.07478	FALSE
FAM63B	0.594402	3.58288e-08	0.594402	1.17552	0.00411515	1.17552	FALSE
FCGR2A	0.592448	0.00242951	0.592448	1.18226	0.00568178	1.18226	FALSE
ADM	0.592315	0.0113104	0.592315	1.22109	0.0373738	1.22109	FALSE
SRGAP2	0.591975	0.000225066	0.591975	0.735546	0.00559935	0.735546	FALSE
TRIP10	0.588931	1.37002e-10	0.588931	1.46568	0.00184174	1.46568	FALSE
KIF13B	0.588573	1.19238e-05	0.588573	0.596683	0.0350374	0.596683	FALSE
BMP1	0.588072	3.54872e-05	0.588072	0.792539	0.0255616	0.792539	FALSE
TGFB2	0.585156	0.00940104	0.585156	1.7501	0.00212118	1.7501	FALSE
STXBP5L	-0.586426	3.66052e-05	0.586426	-2.84826	0.00342222	2.84826	FALSE
PTPRN	-0.587937	0.000460747	0.587937	-2.72526	0.00746852	2.72526	FALSE
KCNMB2	-0.588188	0.000811883	0.588188	-2.57667	0.0113475	2.57667	FALSE
NCAM1	-0.594988	8.75178e-06	0.594988	-2.38569	0.0039436	2.38569	FALSE
SNAP25	-0.598035	0.000434452	0.598035	-2.83257	0.00101291	2.83257	FALSE
PGAP1	-0.598241	0.000248252	0.598241	-0.678298	0.0343045	0.678298	FALSE
SYT4	-0.600474	0.000821235	0.600474	-2.76834	0.0204409	2.76834	FALSE
CRYBA2	-0.603187	0.000251087	0.603187	-2.88766	0.0346468	2.88766	FALSE
GRIA2	-0.604578	0.000349176	0.604578	-3.137	0.0032083	3.137	FALSE
SLAIN1	-0.607877	0.000430987	0.607877	-1.10058	0.0100854	1.10058	FALSE
SSR4	-0.608296	0.000115277	0.608296	-1.18644	0.000989186	1.18644	FALSE
INA	-0.610521	0.000303173	0.610521	-2.6304	0.00461418	2.6304	FALSE
ZNF737	-0.611213	0.000187128	0.611213	-0.812547	0.0448984	0.812547	FALSE
PPP1R1A	-0.61392	6.18574e-08	0.61392	-2.9574	0.0284104	2.9574	FALSE
GDAP1	-0.620574	8.54863e-07	0.620574	-1.24781	0.00258338	1.24781	FALSE
SLC25A27	-0.623908	2.08745e-07	0.623908	-1.75693	0.000879723	1.75693	FALSE
BCL11A	-0.627207	1.16058e-05	0.627207	-1.34256	0.013758	1.34256	FALSE
PTPRN2	-0.62942	0.000379907	0.62942	-2.30885	0.00148512	2.30885	FALSE
C1orf168	-0.637748	2.06986e-06	0.637748	-2.44408	0.0112124	2.44408	FALSE
MTMR7	-0.638217	0.000385416	0.638217	-1.85831	0.0019057	1.85831	FALSE
ZNF204P	-0.638669	0.000793612	0.638669	-1.08719	0.00411307	1.08719	FALSE
PTPRS	-0.639761	3.0507e-07	0.639761	-0.943427	0.0343696	0.943427	FALSE
TCEAL2	-0.640062	2.34877e-07	0.640062	-2.80823	0.00393838	2.80823	FALSE
TTC18	-0.644322	2.98449e-07	0.644322	-2.17769	0.000522241	2.17769	FALSE
RPH3AL	-0.651345	9.49277e-07	0.651345	-1.53351	0.00170882	1.53351	FALSE
FAM47E	-0.653038	7.38602e-05	0.653038	-1.27664	0.00242475	1.27664	FALSE
APLP1	-0.65652	9.90754e-07	0.65652	-2.67904	0.00457125	2.67904	FALSE
GPX3	-0.662393	0.000185462	0.662393	-1.81584	0.00571266	1.81584	FALSE
MAP2	-0.663562	6.34618e-05	0.663562	-1.29065	0.0172354	1.29065	FALSE
ADCY1	-0.667468	2.78918e-06	0.667468	-1.89599	0.0159377	1.89599	FALSE
HLF	-0.669509	6.39982e-07	0.669509	-1.386	0.0157533	1.386	FALSE
KCNJ3	-0.673499	6.08673e-06	0.673499	-2.28848	0.0162959	2.28848	FALSE
ST18	-0.67922	0.00054872	0.67922	-2.56845	0.0117964	2.56845	FALSE
SCAMP5	-0.687338	3.98591e-09	0.687338	-1.83857	0.00274332	1.83857	FALSE
ATP2A3	-0.698302	8.54863e-07	0.698302	-2.15942	0.00082185	2.15942	FALSE
GATS	-0.69945	8.22405e-08	0.69945	-0.831943	0.0470673	0.831943	FALSE
UNC80	-0.702256	9.40143e-05	0.702256	-2.95661	0.00523299	2.95661	FALSE
GSTA4	-0.70869	2.24076e-08	0.70869	-0.933487	0.00288593	0.933487	FALSE
EML5	-0.711469	2.17419e-07	0.711469	-1.53043	0.00123589	1.53043	FALSE
HOOK1	-0.714207	0.00444398	0.714207	-0.591345	0.0200443	0.591345	FALSE
RAP1GAP2	-0.717818	5.88612e-06	0.717818	-1.49219	0.00158301	1.49219	FALSE
DNAJC12	-0.7186	0.00017709	0.7186	-1.13417	0.0384129	1.13417	FALSE
ATP8A1	-0.718623	1.96169e-05	0.718623	-1.36951	0.00892028	1.36951	FALSE
KIF12	-0.727141	2.54263e-06	0.727141	-1.7774	0.0082905	1.7774	FALSE
RAP1GAP	-0.728651	6.55449e-05	0.728651	-0.804156	0.0367085	0.804156	FALSE
FGF14	-0.73165	1.75864e-06	0.73165	-1.27031	0.0232181	1.27031	FALSE
IGFBP2	-0.735914	0.000718633	0.735914	-1.13786	0.0443146	1.13786	FALSE
TF	-0.744807	2.32812e-05	0.744807	-1.56037	0.0358216	1.56037	FALSE
HEPACAM2	-0.745355	0.000300731	0.745355	-2.35538	0.038393	2.35538	FALSE
SERPINA6	-0.745772	2.48561e-05	0.745772	-2.00515	0.0473347	2.00515	FALSE
MYEF2	-0.75461	1.56305e-05	0.75461	-1.41984	0.0129279	1.41984	FALSE
RFX6	-0.762507	0.000988652	0.762507	-3.19933	0.0065106	3.19933	FALSE
WDR17	-0.771726	4.14507e-06	0.771726	-1.91161	0.0103682	1.91161	FALSE
FKBP11	-0.771742	1.76658e-05	0.771742	-0.931116	0.030272	0.931116	FALSE
DDC	-0.772934	4.27504e-05	0.772934	-2.28616	0.0212427	2.28616	FALSE
CACNB2	-0.782558	4.54882e-08	0.782558	-2.09892	0.00118142	2.09892	FALSE
CADPS	-0.804666	0.00195718	0.804666	-1.73859	0.0178611	1.73859	FALSE
RASD1	-0.805946	0.000122223	0.805946	-1.52034	0.0233927	1.52034	FALSE
WNK2	-0.815969	3.45616e-06	0.815969	-1.47584	0.0108608	1.47584	FALSE
VLDLR	-0.825619	4.40993e-07	0.825619	-0.80093	0.023052	0.80093	FALSE
STK33	-0.827686	1.70977e-05	0.827686	-1.384	0.0134713	1.384	FALSE
NOL4	-0.828608	0.000522789	0.828608	-3.06421	0.00519143	3.06421	FALSE
BRSK2	-0.840047	5.2815e-06	0.840047	-1.74946	0.0431203	1.74946	FALSE
PAX6	-0.852039	0.000171259	0.852039	-1.7815	0.00876607	1.7815	FALSE
RIC3	-0.852059	2.99399e-10	0.852059	-2.21573	0.0065927	2.21573	FALSE
GAMT	-0.854268	1.09821e-06	0.854268	-1.10665	0.0282693	1.10665	FALSE
RAB26	-0.856206	2.81901e-07	0.856206	-2.14951	0.00340639	2.14951	FALSE
PRLR	-0.856212	1.05661e-06	0.856212	-2.60004	0.000765651	2.60004	FALSE
SERPINI1	-0.87172	4.01987e-06	0.87172	-0.981743	0.0472701	0.981743	FALSE
ABCA10	-0.89519	1.97066e-06	0.89519	-1.47651	0.00113353	1.47651	FALSE
APOH	-0.905349	3.33846e-05	0.905349	-2.69477	0.0262682	2.69477	FALSE
FAM46C	-0.907721	3.23997e-08	0.907721	-1.3309	0.00400483	1.3309	FALSE
ABCC8	-0.915141	0.000130552	0.915141	-2.993	0.021571	2.993	FALSE
ACACB	-0.922776	6.26627e-09	0.922776	-1.38518	0.00116785	1.38518	FALSE
ABCA5	-0.926251	8.51821e-07	0.926251	-1.60792	0.000474978	1.60792	FALSE
TMOD1	-0.937687	2.06968e-06	0.937687	-1.70088	0.0041039	1.70088	FALSE
ST8SIA3	-0.949194	0.000241503	0.949194	-2.02621	0.0336673	2.02621	FALSE
PCSK2	-0.950651	0.000383533	0.950651	-2.7376	0.0453668	2.7376	FALSE
PHYHIPL	-0.952345	2.52235e-05	0.952345	-1.37391	0.029641	1.37391	FALSE
SCG5	-0.965952	6.14724e-05	0.965952	-2.13794	0.0161198	2.13794	FALSE
CHGB	-0.973232	0.00387131	0.973232	-3.37865	0.00820108	3.37865	FALSE
DTNA	-0.997865	7.60283e-09	0.997865	-1.76885	0.00101431	1.76885	FALSE
SEC11C	-0.998253	1.57312e-06	0.998253	-1.46078	0.00110661	1.46078	FALSE
GLS2	-0.998264	1.83659e-05	0.998264	-1.74114	0.00793022	1.74114	FALSE
EPB41L4B	-1.00145	1.00242e-05	1.00145	-0.877224	0.0254958	0.877224	FALSE
KLKB1	-1.01018	1.05097e-08	1.01018	-2.26982	0.00426157	2.26982	FALSE
PAH	-1.0186	3.98818e-05	1.0186	-2.38772	0.031943	2.38772	FALSE
CHGA	-1.02353	0.00022934	1.02353	-3.21803	0.00974601	3.21803	FALSE
KIF1A	-1.03568	5.50141e-08	1.03568	-2.71461	0.00709388	2.71461	FALSE
LONRF2	-1.07008	7.85417e-10	1.07008	-1.29221	0.0132594	1.29221	FALSE
NUCB2	-1.09967	8.97535e-06	1.09967	-0.975528	0.00337326	0.975528	FALSE
ATRNL1	-1.10403	4.3824e-07	1.10403	-1.87991	0.0201175	1.87991	FALSE
TSPAN7	-1.13344	4.09834e-09	1.13344	-2.34533	0.000987957	2.34533	FALSE
GPR98	-1.14245	1.11912e-07	1.14245	-2.91163	0.00105986	2.91163	FALSE
MCOLN3	-1.16413	1.05833e-07	1.16413	-2.19448	0.0039948	2.19448	FALSE
C5	-1.19746	2.75801e-06	1.19746	-1.11421	0.0206899	1.11421	FALSE
SCG3	-1.20129	5.36479e-06	1.20129	-2.88333	0.00876403	2.88333	FALSE
GC	-1.30706	0.000401575	1.30706	-2.39568	0.0281601	2.39568	FALSE
EPHX2	-1.3096	1.63011e-09	1.3096	-1.23778	0.00753568	1.23778	FALSE
PCSK1	-1.32411	9.29718e-08	1.32411	-2.49203	0.0231339	2.49203	FALSE
BEX1	-1.33552	1.14627e-07	1.33552	-2.79425	0.0108841	2.79425	FALSE
PAK3	-1.43885	1.35438e-06	1.43885	-2.02611	0.0165864	2.02611	FALSE
NRCAM	-1.62801	3.84813e-07	1.62801	-1.92477	0.00349885	1.92477	FALSE
SCGN	-1.7442	6.4958e-06	1.7442	-2.55702	0.0284756	2.55702	FALSE
KIAA1324	-2.07219	4.44653e-07	2.07219	-2.62496	0.00260522	2.62496	FALSE
