# Supplementary material for: Pancreatic cancer survival analysis defines a signature that predicts outcome
Source: PLoS One. 2018 Aug 9;13(8):e0201751. doi: 10.1371/journal.pone.0201751 (PMC6084949; doi:10.1371/journal.pone.0201751)
Supplement: S2 Table — List of enriched pathways based on Reactome pathway analysis of the 602 up-regulated genes from the initial 707 DEG list. (XLS) [file pone.0201751.s010.xls]

## Sheet: SupplementalTable2
Set Name	Set Size	Number of Genes	Overlap	P.Value	Adj.P.Value	Collection	LogP
REACTOME_EXTRACELLULAR_MATRIX_ORGANIZATION	87	602	24	5.66179e-17	6.90738e-15	ReactomeC2	16.247
REACTOME_COLLAGEN_FORMATION	58	602	16	9.23263e-12	5.6319e-10	ReactomeC2	11.0347
REACTOME_INTEGRIN_CELL_SURFACE_INTERACTIONS	79	602	17	1.54296e-10	6.27472e-09	ReactomeC2	9.81164
REACTOME_CELL_JUNCTION_ORGANIZATION	78	602	14	7.48573e-08	2.28315e-06	ReactomeC2	7.12577
REACTOME_AXON_GUIDANCE	251	602	25	1.78485e-07	4.35503e-06	ReactomeC2	6.7484
REACTOME_CELL_CELL_COMMUNICATION	120	602	16	6.37382e-07	1.08402e-05	ReactomeC2	6.1956
REACTOME_CELL_SURFACE_INTERACTIONS_AT_THE_VASCULAR_WALL	91	602	14	5.45211e-07	1.08402e-05	ReactomeC2	6.26344
REACTOME_SIGNALING_BY_PDGF	122	602	16	7.99685e-07	1.08402e-05	ReactomeC2	6.09708
REACTOME_HEMOSTASIS	466	602	35	7.43879e-07	1.08402e-05	ReactomeC2	6.1285
REACTOME_DEGRADATION_OF_THE_EXTRACELLULAR_MATRIX	29	602	8	1.57825e-06	1.92546e-05	ReactomeC2	5.80182
REACTOME_INTERFERON_GAMMA_SIGNALING	63	602	11	2.49481e-06	2.76697e-05	ReactomeC2	5.60296
REACTOME_INTERFERON_ALPHA_BETA_SIGNALING	64	602	11	2.93167e-06	2.98053e-05	ReactomeC2	5.53289
REACTOME_CYTOKINE_SIGNALING_IN_IMMUNE_SYSTEM	270	602	23	7.9632e-06	7.47316e-05	ReactomeC2	5.09891
REACTOME_TRANSPORT_OF_GLUCOSE_AND_OTHER_SUGARS_BILE_SALTS_AND_ORGANIC_ACIDS_METAL_IONS_AND_AMINE_COMPOUNDS	89	602	12	1.42174e-05	0.000123895	ReactomeC2	4.84718
REACTOME_NCAM1_INTERACTIONS	39	602	8	1.73479e-05	0.000141096	ReactomeC2	4.76075
REACTOME_INTERFERON_SIGNALING	159	602	16	2.5438e-05	0.000193965	ReactomeC2	4.59452
REACTOME_DEVELOPMENTAL_BIOLOGY	396	602	28	2.86584e-05	0.000205666	ReactomeC2	4.54275
REACTOME_O_LINKED_GLYCOSYLATION_OF_MUCINS	59	602	9	6.26685e-05	0.000424754	ReactomeC2	4.20295
REACTOME_NCAM_SIGNALING_FOR_NEURITE_OUT_GROWTH	64	602	9	0.000120198	0.000771797	ReactomeC2	3.9201
REACTOME_BASIGIN_INTERACTIONS	30	602	6	0.000232467	0.00141805	ReactomeC2	3.63364
REACTOME_RESPONSE_TO_ELEVATED_PLATELET_CYTOSOLIC_CA2_	89	602	10	0.000340221	0.00197652	ReactomeC2	3.46824
REACTOME_SLC_MEDIATED_TRANSMEMBRANE_TRANSPORT	241	602	18	0.000388936	0.00215683	ReactomeC2	3.41012
REACTOME_CYCLIN_A_B1_ASSOCIATED_EVENTS_DURING_G2_M_TRANSITION	15	602	4	0.000851318	0.00451568	ReactomeC2	3.06991
REACTOME_ADHERENS_JUNCTIONS_INTERACTIONS	27	602	5	0.00113225	0.0057556	ReactomeC2	2.94606
REACTOME_IMMUNE_SYSTEM	933	602	45	0.00129558	0.00632242	ReactomeC2	2.88754
REACTOME_CELL_CELL_JUNCTION_ORGANIZATION	56	602	7	0.00139543	0.00654778	ReactomeC2	2.85529
REACTOME_MHC_CLASS_II_ANTIGEN_PRESENTATION	91	602	9	0.00167056	0.00754846	ReactomeC2	2.77714
REACTOME_ANTIGEN_PROCESSING_CROSS_PRESENTATION	76	602	8	0.00200789	0.00874867	ReactomeC2	2.69726
REACTOME_ANTIGEN_PRESENTATION_FOLDING_ASSEMBLY_AND_PEPTIDE_LOADING_OF_CLASS_I_MHC	21	602	4	0.00323443	0.0136069	ReactomeC2	2.4902
REACTOME_ACYL_CHAIN_REMODELLING_OF_PC	22	602	4	0.00386027	0.0156984	ReactomeC2	2.41338
REACTOME_L1CAM_INTERACTIONS	86	602	8	0.00435375	0.0165987	ReactomeC2	2.36114
REACTOME_PLATELET_ACTIVATION_SIGNALING_AND_AGGREGATION	208	602	14	0.00430411	0.0165987	ReactomeC2	2.36612
REACTOME_PLATELET_ADHESION_TO_EXPOSED_COLLAGEN	12	602	3	0.00487248	0.0180134	ReactomeC2	2.31225
REACTOME_TERMINATION_OF_O_GLYCAN_BIOSYNTHESIS	24	602	4	0.00534742	0.0186396	ReactomeC2	2.27186
REACTOME_KINESINS	24	602	4	0.00534742	0.0186396	ReactomeC2	2.27186
REACTOME_A_TETRASACCHARIDE_LINKER_SEQUENCE_IS_REQUIRED_FOR_GAG_SYNTHESIS	25	602	4	0.00621682	0.0204987	ReactomeC2	2.20643
REACTOME_SMOOTH_MUSCLE_CONTRACTION	25	602	4	0.00621682	0.0204987	ReactomeC2	2.20643
REACTOME_TRAFFICKING_AND_PROCESSING_OF_ENDOSOMAL_TLR	14	602	3	0.00770872	0.0247491	ReactomeC2	2.11302
REACTOME_G2_M_CHECKPOINTS	45	602	5	0.0110021	0.0344167	ReactomeC2	1.95853
REACTOME_REGULATION_OF_INSULIN_LIKE_GROWTH_FACTOR_IGF_ACTIVITY_BY_INSULIN_LIKE_GROWTH_FACTOR_BINDING_PROTEINS_IGFBPS	16	602	3	0.0113419	0.0345927	ReactomeC2	1.94531
REACTOME_AMINO_ACID_TRANSPORT_ACROSS_THE_PLASMA_MEMBRANE	31	602	4	0.0134206	0.0399344	ReactomeC2	1.87223
REACTOME_TRANSMEMBRANE_TRANSPORT_OF_SMALL_MOLECULES	413	602	21	0.0140481	0.0408064	ReactomeC2	1.85238
REACTOME_CHONDROITIN_SULFATE_DERMATAN_SULFATE_METABOLISM	49	602	5	0.015576	0.0431881	ReactomeC2	1.80754
REACTOME_SIGNALING_BY_ILS	107	602	8	0.0155321	0.0431881	ReactomeC2	1.80877
REACTOME_PYRUVATE_METABOLISM	19	602	3	0.0183596	0.048693	ReactomeC2	1.73614
REACTOME_G1_S_SPECIFIC_TRANSCRIPTION	19	602	3	0.0183596	0.048693	ReactomeC2	1.73614
