# Supplementary material for: Pancreatic cancer survival analysis defines a signature that predicts outcome
Source: PLoS One. 2018 Aug 9;13(8):e0201751. doi: 10.1371/journal.pone.0201751 (PMC6084949; doi:10.1371/journal.pone.0201751)
Supplement: S3 Table — Genes that are significantly differentially methylated from the survival based DEG list. (XLS) [file pone.0201751.s011.xls]

## Sheet: SupplementalTable3
Gene	MeanBeta SurvivalPoor	MeanBeta_SurvivalGood	BetaDelta	P.Value	adj.P.Value	DiscFC	Gene Disc Assoc
TRIM29	0.702334	0.916229	-0.213894	3.89364e-07	0.000115002	5.48279	Poor
SCGN	0.494738	0.247144	0.247594	8.03084e-07	0.000115002	-2.55702	Good
SMURF1	0.535711	0.771488	-0.235777	8.50224e-07	0.000115002	0.628683	Poor
MUC1	0.560941	0.788533	-0.227592	1.48849e-06	0.000143746	2.87347	Poor
MET	0.55464	0.766279	-0.211639	1.79441e-06	0.000151627	2.76454	Poor
HOOK1	0.772333	0.493024	0.279309	2.89413e-06	0.000217381	-0.591345	Good
RHOF	0.399897	0.651141	-0.251243	4.64591e-06	0.000314063	2.98277	Poor
RUNX1	0.400428	0.666516	-0.266087	8.21562e-06	0.000415511	1.45454	Poor
AHNAK2	0.378216	0.585437	-0.20722	8.32192e-06	0.000415511	3.63011	Poor
STXBP5L	0.526701	0.275123	0.251578	1.14158e-05	0.000512779	-2.84826	Good
ACTN4	0.374195	0.611531	-0.237337	1.2771e-05	0.000512779	0.785036	Poor
CAPN2	0.379117	0.610627	-0.231509	1.28953e-05	0.000512779	0.759892	Poor
ARL14	0.453127	0.683726	-0.230599	1.75055e-05	0.000629489	3.78365	Poor
PCSK1	0.509403	0.299391	0.210013	1.79874e-05	0.000629489	-2.49203	Good
RASD1	0.727564	0.454798	0.272766	2.99698e-05	0.000723557	-1.52034	Good
BRSK2	0.395434	0.184421	0.211013	3.10697e-05	0.000724246	-1.74946	Good
DTNA	0.425228	0.22279	0.202438	3.31558e-05	0.000747111	-1.76885	Good
ACTB	0.291963	0.537389	-0.245426	3.80871e-05	0.000766202	0.601173	Poor
IFI44L	0.166255	0.415862	-0.249607	4.64073e-05	0.000825561	2.03875	Poor
PTPRN2	0.877777	0.635816	0.24196	5.60804e-05	0.000940625	-2.30885	Good
NRP2	0.152273	0.436861	-0.284588	5.70498e-05	0.000940625	1.2703	Poor
BST2	0.432749	0.645685	-0.212935	7.00824e-05	0.00105279	1.30232	Poor
IFI16	0.103353	0.312853	-0.2095	7.70236e-05	0.00111179	1.68663	Poor
LOXL2	0.380537	0.591736	-0.211199	8.21314e-05	0.00113636	1.20845	Poor
MYOF	0.498816	0.70209	-0.203274	8.23694e-05	0.00113636	2.25051	Poor
S100A11	0.0997581	0.334178	-0.23442	0.000102711	0.00126825	2.066	Poor
PRDM1	0.404098	0.636125	-0.232027	0.000103186	0.00126825	1.01827	Poor
IL1R2	0.49648	0.699757	-0.203277	0.000108409	0.00128569	2.18745	Poor
PTPRN	0.468029	0.259094	0.208935	0.000122251	0.00140071	-2.72526	Good
MYO1E	0.144851	0.422338	-0.277488	0.000126442	0.00142458	1.27463	Poor
HEPACAM2	0.755852	0.468301	0.287551	0.000132803	0.00147172	-2.35538	Good
TUBA1C	0.351752	0.598292	-0.246539	0.000139705	0.00152323	1.20585	Poor
SLC35F2	0.165826	0.417396	-0.25157	0.000150193	0.00158276	1.72106	Poor
XAF1	0.124294	0.361076	-0.236782	0.000169182	0.0016575	1.64855	Poor
GDAP1	0.848447	0.561115	0.287332	0.000220767	0.00204436	-1.24781	Good
GBP3	0.155893	0.37542	-0.219526	0.000224167	0.0020478	1.53922	Poor
SEC11C	0.812359	0.59906	0.213299	0.000230496	0.00205742	-1.46078	Good
B3GNT5	0.391478	0.605282	-0.213804	0.000245354	0.0021264	1.38757	Poor
ZDHHC7	0.45442	0.666187	-0.211767	0.000270906	0.00227422	0.743455	Poor
PSMB9	0.438841	0.648024	-0.209184	0.000282731	0.00227422	1.50619	Poor
FGF14	0.459228	0.257134	0.202093	0.000297574	0.00227422	-1.27031	Good
IL1RAP	0.229556	0.454343	-0.224788	0.000301798	0.00227422	1.88658	Poor
GSTA4	0.528081	0.316015	0.212066	0.000309111	0.00227422	-0.933487	Good
CACNB2	0.446466	0.244979	0.201487	0.000316855	0.00227422	-2.09892	Good
GBP4	0.347374	0.597695	-0.250321	0.000319603	0.00227422	1.34182	Poor
RAP1GAP2	0.788154	0.552292	0.235862	0.000331738	0.00231191	-1.49219	Good
TGFB2	0.411552	0.667386	-0.255834	0.000339873	0.00234443	1.7501	Poor
ARNTL2	0.373049	0.597795	-0.224746	0.000348031	0.00237646	1.89199	Poor
SLC25A24	0.125657	0.331184	-0.205527	0.000511437	0.00309724	1.07478	Poor
PARP4	0.318243	0.584387	-0.266144	0.000568837	0.00331494	1.0086	Poor
MTMR7	0.777052	0.543787	0.233265	0.000710635	0.00387411	-1.85831	Good
ARPC1B	0.294284	0.506844	-0.212559	0.000742327	0.0040145	0.679099	Poor
BHLHE40	0.360545	0.588225	-0.22768	0.000766646	0.00411311	1.5093	Poor
CRABP2	0.244819	0.461924	-0.217105	0.000772893	0.00411398	2.52326	Poor
TMEM159	0.0923138	0.347953	-0.255639	0.000905203	0.00467112	1.14748	Poor
S100A16	0.261598	0.504427	-0.242829	0.00129724	0.00617559	1.89707	Poor
TPM4	0.152382	0.384841	-0.232459	0.00194811	0.00817965	1.14886	Poor
MX2	0.241998	0.475328	-0.23333	0.00219729	0.00900223	1.17517	Poor
CD9	0.498964	0.70485	-0.205886	0.00236281	0.0094652	1.0431	Poor
SLC16A1	0.320295	0.526251	-0.205956	0.00245139	0.00969086	1.426	Poor
