# Supplementary material for: Pancreatic cancer survival analysis defines a signature that predicts outcome
Source: PLoS One. 2018 Aug 9;13(8):e0201751. doi: 10.1371/journal.pone.0201751 (PMC6084949; doi:10.1371/journal.pone.0201751)
Supplement: S4 Table — Cox proportional hazard model used to take into account tumor grade, sex, and age. Total of 237 samples from ICGC pancreatic cancer dataset were used. (XLS) [file pone.0201751.s012.xls]

## Sheet: Sheet1
	coef	exp(coef)	se(coef)	z	P
SignatureScore	0.18626	1.20474	0.029	6.42	1.3e-10
tumour_grade2 - Moderately differentiated	0.38999	1.47696	0.46811	0.83	0.4048
tumour_grade3 - Poorly differentiated	0.38226	1.4656	0.49563	0.77	0.4405
tumour_grade4 - Undifferentiated	0.72038	2.05522	0.75592	0.95	0.3406
donor_sexfemale	-0.25598	0.77416	0.1737	-1.47	0.1406
donor_age_at_enrollment	0.0275	1.02788	0.00898	3.06	0.0022
