# Supplementary material for: Pancreatic cancer survival analysis defines a signature that predicts outcome
Source: PLoS One. 2018 Aug 9;13(8):e0201751. doi: 10.1371/journal.pone.0201751 (PMC6084949; doi:10.1371/journal.pone.0201751)
Supplement: S5 Table — (XLSX) [file pone.0201751.s013.xlsx]

## Sheet: Sheet1
Sample ID	AJCC stage	Tumor differentiation	Vascular invasion
1	Stage IIB	Moderate	Yes
2	Stage IIA	Moderate	No
3	Stage IIB	Well	No
4	Stage IIB	Poor	Yes
5	Stage IB	Well	No
6	Stage IB	Poor	No
7	Stage IIA	Moderate	No
8	Stage IIB	Poor	Yes
9	Stage IIA	Poor	No
10	Stage IB	Moderate	Yes
